# Supplementary material for: Three new species of the genus Lathrobium Gravenhorst (Coleoptera, Staphylinidae, Paederinae) from the Jiulongshan Natural Reserve, East China
Source: Zookeys. 2012 Apr 21;(184):57–66. doi: 10.3897/zookeys.184.2634 (PMC3332015; doi:10.3897/zookeys.184.2634)
Supplement: XML Treatment for Lathrobium jiulongshanense [file zookeys.184.2634-treatment1.xml]

<!DOCTYPE tp:taxon-treatment
  PUBLIC "-//TaxonX//DTD Taxonomic Treatment Publishing DTD v0 20100105//EN" "tax-treatment-NSO.dtd">
<tp:taxon-treatment xmlns:tp="http://www.plazi.org/taxpub"><tp:treatment-meta><mixed-citation publication-type="journal"><person-group><name><surname>Peng</surname><given-names>Zhong</given-names></name><name><surname>Li</surname><given-names>Li-Zhen</given-names></name><name><surname>Zhao</surname><given-names>Mei-Jun</given-names></name></person-group><article-title>Three new species of the genus 
                    <italic>Lathrobium</italic> Gravenhorst (Coleoptera, Staphylinidae, Paederinae) from the Jiulongshan Natural Reserve, East China
                </article-title><source>Zookeys</source><day>21</day><month>4</month><year>2012</year><volume>2012</volume><issue>184</issue><fpage>57</fpage><lpage>66</lpage><pub-id pub-id-type="doi">10.3897/zookeys.184.2634</pub-id></mixed-citation></tp:treatment-meta><tp:nomenclature><tp:taxon-name>
                        <tp:taxon-name-part taxon-name-part-type="genus">Lathrobium</tp:taxon-name-part>
                        <tp:taxon-name-part taxon-name-part-type="species">jiulongshanense</tp:taxon-name-part>                    
                    <object-id xmlns:xlink="http://www.w3.org/1999/xlink" xlink:type="simple">urn:lsid:zoobank.org:act:558DE96D-6F1C-4A37-8BDE-C642DD835556</object-id>
								<object-id xmlns:xlink="http://www.w3.org/1999/xlink" xlink:type="simple">http://species-id.net/wiki/Lathrobium_jiulongshanense</object-id>
								</tp:taxon-name><tp:taxon-authority>Peng &amp; Li</tp:taxon-authority><tp:taxon-status xmlns:xlink="http://www.w3.org/1999/xlink" xlink:type="simple">sp. n.</tp:taxon-status><xref ref-type="fig" rid="F1">Figs 1A</xref><xref ref-type="fig" rid="F2">2</xref></tp:nomenclature><tp:treatment-sec sec-type="Type locality"><title>Type locality.</title><p>Jiulongshan Natural Reserve, Zhejiang Province, East China</p></tp:treatment-sec><tp:treatment-sec sec-type="Type material"><title>Type material</title><p>(22 ♂♂, 20 ♀♀)<bold>.</bold> Holotype: ♂, labeled ‘<bold>CHINA:</bold> Zhejiang Prov. / Suichang County / Jiulongshan N. R. / 31.vii.2006, alt. 500–700 m / Li &amp; Shen<!--PageBreak--> leg.’. Paratypes: 13 ♂♂, 7 ♀♀, same label data as holotype; 8 ♂♂, 12 ♀♀, same, except ‘30.v.2006’; 1♀, same, except ‘28.v.2006’.
                    </p></tp:treatment-sec><tp:treatment-sec sec-type="Description"><title>Description.</title><p>Measurements and ratios:BL 8.90–10.08, HL 1.43–1.52, HW 1.56–1.61, PL 1.80–1.92, PW 1.55–1.71, EL 1.09–1.18, HW/HL 0.95–1.11, HW/PW 0.94–1.02, HL/PL 0.77–0.81, PL/PW 1.10–1.15, EL/PL 0.61–0.66.</p><p>Habitus as in <xref ref-type="fig" rid="F1">Fig. 1A</xref>. Body brown with paler apex, legs brown, antennae brown to reddish brown.
                    </p><p>Head subquadrate; punctation coarse and moderately sparse; interstices with shallow microsculpture; eyes small, usually approximately 1/3–3/8 the length of postocular region in dorsal view.</p><p>Pronotum with lateral margins weakly convex in dorsal view; punctation sparser than that of head; impunctate midline narrow; interstices without microsculpture.</p><p>Elytra with punctation denser than that of pronotum and well-defined; hind wings reduced.</p><p>Abdomen with dense punctation; interstices with shallow microsculpture.</p><p>Male. Sternite IV (<xref ref-type="fig" rid="F2">Fig. 2D</xref>) and V (<xref ref-type="fig" rid="F2">Fig. 2E</xref>) with dense short darkish setae in postero-median concavity, on posterior margin with 6–10 peg-like setae; sternite VI (<xref ref-type="fig" rid="F2">Fig. 2F</xref>) similar to V, but with much sparser setae in median concavity; sternite VII (<xref ref-type="fig" rid="F2">Fig. 2H</xref>) with narrow impression, on either side of this impression with 9–12 peg-like setae; sternite VIII (<xref ref-type="fig" rid="F2">Fig. 2I</xref>) with different length of setae surrounding distinctly <!--PageBreak-->asymmetric and deep emargination in postero-median portion; sternite IX (<xref ref-type="fig" rid="F2">Fig. 2G</xref>) asymmetric; aedeagus (<xref ref-type="fig" rid="F2">Fig. 2J, 2K</xref>) with conspicuously long ventral process and short dorsal sclerite.
                    </p><p>Female. Posterior margin of tergite VIII (<xref ref-type="fig" rid="F2">Fig. 2A</xref>) truncate; sternite VIII (<xref ref-type="fig" rid="F2">Fig. 2B</xref>) longer than that of male, posterior margin broadly convex and with micr<!--PageBreak-->opubescence; tergite IX (<xref ref-type="fig" rid="F2">Fig. 2C</xref>) not separated from X (<xref ref-type="fig" rid="F2">Fig. 2C</xref>) with short lateral processes.
                    </p></tp:treatment-sec><tp:treatment-sec sec-type="Distribution"><title>Distribution.</title><p>East China (Zhejiang: Jiulongshan Natural Reserve).</p></tp:treatment-sec><tp:treatment-sec sec-type="Etymology"><title>Etymology.</title><p>The species is named after its type locality.</p></tp:treatment-sec><tp:treatment-sec sec-type="Remarks"><title>Remarks.</title><p>The new species is distinguished from all its congeners in the following points: male sternites IV–VI with several peg-like setae at the posterior margin; male sternite VIII with the different length of setae surrounding the asymmetric and relatively deep emargination.</p><fig id="F1" position="float" orientation="portrait"><label>Figure 1.</label><caption><p>Male habitus of <italic><tp:taxon-name>Lathrobium</tp:taxon-name></italic> spp., <bold>A</bold> <italic><tp:taxon-name>Lathrobium jiulongshanense</tp:taxon-name></italic> <bold>B</bold> <italic><tp:taxon-name>Lathrobium sheni</tp:taxon-name></italic> <bold>C</bold><italic><tp:taxon-name>Lathrobium zhaotiexiongi</tp:taxon-name></italic>. Scales: 1.0 mm.</p></caption><graphic xmlns:xlink="http://www.w3.org/1999/xlink" xlink:href="ZooKeys-184-057-g001.jpg" position="float" orientation="portrait" xlink:type="simple"/></fig><fig id="F2" position="float" orientation="portrait"><label>Figure 2.</label><caption><p><italic><tp:taxon-name>Lathrobium jiulongshanense</tp:taxon-name></italic>. <bold>A</bold> female tergite VIII<bold>B</bold> female sternite VIII <bold>C</bold> female tergites IX–X<bold>D</bold> male sternite IV <bold>E</bold> male sternite V <bold>F</bold> male sternite VI <bold>G</bold> male sternite IX <bold>H</bold> male sternite VII  <bold>I</bold> male sternite VIII <bold>J</bold> aedeagus in lateral view <bold>K</bold> aedeagus in ventral view. Scales: 0.5 mm.</p></caption><graphic xmlns:xlink="http://www.w3.org/1999/xlink" xlink:href="ZooKeys-184-057-g002.jpg" position="float" orientation="portrait" xlink:type="simple"/></fig></tp:treatment-sec></tp:taxon-treatment>
