# Supplementary material for: Three new species of the genus Lathrobium Gravenhorst (Coleoptera, Staphylinidae, Paederinae) from the Jiulongshan Natural Reserve, East China
Source: Zookeys. 2012 Apr 21;(184):57–66. doi: 10.3897/zookeys.184.2634 (PMC3332015; doi:10.3897/zookeys.184.2634)
Supplement: XML Treatment for Lathrobium sheni [file zookeys.184.2634-treatment2.xml]

<!DOCTYPE tp:taxon-treatment
  PUBLIC "-//TaxonX//DTD Taxonomic Treatment Publishing DTD v0 20100105//EN" "tax-treatment-NSO.dtd">
<tp:taxon-treatment xmlns:tp="http://www.plazi.org/taxpub"><tp:treatment-meta><mixed-citation publication-type="journal"><person-group><name><surname>Peng</surname><given-names>Zhong</given-names></name><name><surname>Li</surname><given-names>Li-Zhen</given-names></name><name><surname>Zhao</surname><given-names>Mei-Jun</given-names></name></person-group><article-title>Three new species of the genus 
                    <italic>Lathrobium</italic> Gravenhorst (Coleoptera, Staphylinidae, Paederinae) from the Jiulongshan Natural Reserve, East China
                </article-title><source>Zookeys</source><day>21</day><month>4</month><year>2012</year><volume>2012</volume><issue>184</issue><fpage>57</fpage><lpage>66</lpage><pub-id pub-id-type="doi">10.3897/zookeys.184.2634</pub-id></mixed-citation></tp:treatment-meta><tp:nomenclature><tp:taxon-name>
                        <tp:taxon-name-part taxon-name-part-type="genus">Lathrobium</tp:taxon-name-part>
                        <tp:taxon-name-part taxon-name-part-type="species">sheni</tp:taxon-name-part>
                    <object-id xmlns:xlink="http://www.w3.org/1999/xlink" xlink:type="simple">urn:lsid:zoobank.org:act:33725E9C-7290-48A9-9194-20B31850D88A</object-id>
								<object-id xmlns:xlink="http://www.w3.org/1999/xlink" xlink:type="simple">http://species-id.net/wiki/Lathrobium_sheni</object-id>
								</tp:taxon-name><tp:taxon-authority>Peng &amp; Li</tp:taxon-authority><tp:taxon-status xmlns:xlink="http://www.w3.org/1999/xlink" xlink:type="simple">sp. n.</tp:taxon-status><xref ref-type="fig" rid="F1">Figs 1B</xref><xref ref-type="fig" rid="F3">3</xref></tp:nomenclature><tp:treatment-sec sec-type="Type locality"><title>Type locality.</title><p>Jiulongshan Natural Reserve, Zhejiang Province, East China</p></tp:treatment-sec><tp:treatment-sec sec-type="Type material"><title>Type material</title><p>(2 ♂♂, 1 ♀)<bold>.</bold> Holotype: ♂, labeled ‘<bold>CHINA:</bold> Zhejiang Prov. / Suichang County / Jiulongshan N. R. / 31.vii.2006, alt. 500–700 m / Li &amp; Shen leg.’. Paratypes: 1 ♂, 1 ♀, same label data as holotype.
                    </p></tp:treatment-sec><tp:treatment-sec sec-type="Description"><title>Description.</title><p>Measurements and ratios:BL 6.12–7.51, HL 0.83–0.93, HW 0.93–1.02, PL 1.15–1.26, PW 1.00–1.11, EL 0.74–0.83, HW/HL 0.93–1.12, HW/PW 0.90–0.93, HL/PL 0.72–0.81, PL/PW 1.14–1.17, EL/PL 0.64–0.66.</p><p>Habitus as in <xref ref-type="fig" rid="F1">Fig. 1B</xref>. General appearance similar to <italic><tp:taxon-name>Lathrobium jiulongshanense</tp:taxon-name></italic>, except for the lighter coloration of the legs, the much smaller body size, and the sparser punctation on head and pronotum.
                    </p><p>Male. Posterior margin of sternite VII (<xref ref-type="fig" rid="F3">Fig. 3D</xref>) weakly concave; sternite VIII (<xref ref-type="fig" rid="F3">Fig. 3E</xref>) with two rows of dense setae; sternite IX (<xref ref-type="fig" rid="F3">Fig. 3F</xref>) almost symmetric; aedeagus (<xref ref-type="fig" rid="F3">Fig. 3G, 3H</xref>) with short ventral process and longer dorsal sclerites.
                    </p><p>Female. Posterior margin of tergite VIII (<xref ref-type="fig" rid="F3">Fig. 3A</xref>) pointed in middle; sternite VIII (<xref ref-type="fig" rid="F3">Fig. 3B</xref>) much longer than that of male, posterior margin strongly convex; tergite IX (<xref ref-type="fig" rid="F3">Fig. 3C</xref>) narrowly separated from X (<xref ref-type="fig" rid="F3">Fig. 3C</xref>) and with slender lateral processes.
                    </p></tp:treatment-sec><tp:treatment-sec sec-type="Distribution"><title>Distribution.</title><p>East China (Zhejiang: Jiulongshan Natural Reserve).</p></tp:treatment-sec><tp:treatment-sec sec-type="Etymology"><title>Etymology.</title><p>The species is named after Shan-Jia Shen, collector of the type specimens.</p></tp:treatment-sec><tp:treatment-sec sec-type="Remarks"><title>Remarks.</title><p>This species resembles <italic><tp:taxon-name>Lathrobium tamurai</tp:taxon-name></italic> Watanabe, 1992, which too was described from Zhejiang Province, in having an aedeagus with a short and apically hook-shaped ventral process. It resembles <italic><tp:taxon-name>Lathrobium yinae</tp:taxon-name></italic> Watanabe, 1997 from Yunnan in having the posterior margin of the male sternite VII weakly concave and two rows of dense setae on male sternite VIII. The new species can be readily distinguished from these species by two rows of dense setae on the male sternite VIII and by the much shorter ventral process of the aedeagus. In <italic><tp:taxon-name>Lathrobium tamurai</tp:taxon-name></italic>, the male sternite VIII has short darkish setae. In <italic><tp:taxon-name>Lathrobium yinae</tp:taxon-name></italic>, the ventral process of the aedeagus is elongate.
                    </p><fig id="F3" position="float" orientation="portrait"><label>Figure 3.</label><caption><p><italic><tp:taxon-name>Lathrobium sheni</tp:taxon-name></italic>. <bold>A</bold> female tergite VIII<bold>B</bold> female sternite VIII <bold>C</bold> female tergites IX–X<bold>D</bold> male sternite VII <bold>E</bold> male sternite VIII <bold>F</bold> male sternite IX <bold>G</bold> aedeagus in lateral view <bold>H</bold> aedeagus in ventral view. Scales: 0.5 mm.</p></caption><graphic xmlns:xlink="http://www.w3.org/1999/xlink" xlink:href="ZooKeys-184-057-g003.jpg" position="float" orientation="portrait" xlink:type="simple"/></fig></tp:treatment-sec><tp:treatment-sec><!--Section generated to contain objects referenced in tp:taxon-treatment.--><fig id="F1" position="float" orientation="portrait"><label>Figure 1.</label><caption><p>Male habitus of <italic><tp:taxon-name>Lathrobium</tp:taxon-name></italic> spp., <bold>A</bold> <italic><tp:taxon-name>Lathrobium jiulongshanense</tp:taxon-name></italic> <bold>B</bold> <italic><tp:taxon-name>Lathrobium sheni</tp:taxon-name></italic> <bold>C</bold><italic><tp:taxon-name>Lathrobium zhaotiexiongi</tp:taxon-name></italic>. Scales: 1.0 mm.</p></caption><graphic xmlns:xlink="http://www.w3.org/1999/xlink" xlink:href="ZooKeys-184-057-g001.jpg" position="float" orientation="portrait" xlink:type="simple"/></fig></tp:treatment-sec></tp:taxon-treatment>
