# Supplementary material for: Three new species of the genus Lathrobium Gravenhorst (Coleoptera, Staphylinidae, Paederinae) from the Jiulongshan Natural Reserve, East China
Source: Zookeys. 2012 Apr 21;(184):57–66. doi: 10.3897/zookeys.184.2634 (PMC3332015; doi:10.3897/zookeys.184.2634)
Supplement: XML Treatment for Lathrobium zhaotiexiongi [file zookeys.184.2634-treatment3.xml]

<!DOCTYPE tp:taxon-treatment
  PUBLIC "-//TaxonX//DTD Taxonomic Treatment Publishing DTD v0 20100105//EN" "tax-treatment-NSO.dtd">
<tp:taxon-treatment xmlns:tp="http://www.plazi.org/taxpub"><tp:treatment-meta><mixed-citation publication-type="journal"><person-group><name><surname>Peng</surname><given-names>Zhong</given-names></name><name><surname>Li</surname><given-names>Li-Zhen</given-names></name><name><surname>Zhao</surname><given-names>Mei-Jun</given-names></name></person-group><article-title>Three new species of the genus 
                    <italic>Lathrobium</italic> Gravenhorst (Coleoptera, Staphylinidae, Paederinae) from the Jiulongshan Natural Reserve, East China
                </article-title><source>Zookeys</source><day>21</day><month>4</month><year>2012</year><volume>2012</volume><issue>184</issue><fpage>57</fpage><lpage>66</lpage><pub-id pub-id-type="doi">10.3897/zookeys.184.2634</pub-id></mixed-citation></tp:treatment-meta><tp:nomenclature><tp:taxon-name>
                        <tp:taxon-name-part taxon-name-part-type="genus">Lathrobium</tp:taxon-name-part>
                        <tp:taxon-name-part taxon-name-part-type="species">zhaotiexiongi</tp:taxon-name-part>
                    <object-id xmlns:xlink="http://www.w3.org/1999/xlink" xlink:type="simple">urn:lsid:zoobank.org:act:F4B95489-78F5-4D69-95E5-B2BEB7342939</object-id>
								<object-id xmlns:xlink="http://www.w3.org/1999/xlink" xlink:type="simple">http://species-id.net/wiki/Lathrobium_zhaotiexiongi</object-id>
								</tp:taxon-name><tp:taxon-authority>Peng &amp; Li</tp:taxon-authority><tp:taxon-status xmlns:xlink="http://www.w3.org/1999/xlink" xlink:type="simple">sp. n.</tp:taxon-status><xref ref-type="fig" rid="F1">Figs 1C</xref><xref ref-type="fig" rid="F4">4</xref></tp:nomenclature><tp:treatment-sec sec-type="Type locality"><title>Type locality.</title><p>Jiulongshan Natural Reserve, Zhejiang Province, East China</p></tp:treatment-sec><tp:treatment-sec sec-type="Type material"><title>Type material</title><p>(7 ♂♂, 5 ♀♀)<bold>.</bold> Holotype: ♂, labeled ‘<bold>CHINA:</bold> Zhejiang Prov. / Suichang County / Jiulongshan N. R. / 28.vii.2006, alt. 500–600 m / Li &amp; Shen leg.’. Paratypes: 2 ♂♂, 3 ♀♀, same label data as holotype; 4 ♂♂, 2 ♀♀, same data, except ‘Zhuji City / Majian Town / 16.x.2011, alt. 200 m / Tie-Xiong Zhao leg.’.
                    </p></tp:treatment-sec><tp:treatment-sec sec-type="Description"><title>Description.</title><p>Measurements and ratios:BL 9.90–11.12, HL 1.36–1.43, HW 1.49–1.58, PL 1.74–1.80, PW 1.56–1.61, EL 1.05–1.14, HW/HL 1.07–1.14, HW/PW 0.94–0.98, HL/PL 0.76–0.80, PL/PW 1.12–1.13, EL/PL 0.59–0.65.<!--PageBreak--></p><p>Habitus as in <xref ref-type="fig" rid="F1">Fig. 1C</xref>. Generally similar to <italic><tp:taxon-name>Lathrobium jiulongshanense</tp:taxon-name></italic>, except for the lighter coloration of the legs, the somewhat larger body size, and the moderately sparse punctation on head and pronotum.
                    </p><p><!--PageBreak-->Male. Sternite V (<xref ref-type="fig" rid="F4">Fig. 4C</xref>) with dense short darkish setae in posterior concavity; sternite VI (<xref ref-type="fig" rid="F4">Fig. 4D</xref>) similar to sternite V, but with slightly shorter setae in median concavity; sternite VII (<xref ref-type="fig" rid="F4">Fig. 4G</xref>) with different length of setae surrounding the distinctly asymmetric emargination in posterior portion; sternite VIII (<xref ref-type="fig" rid="F4">Fig. 4F</xref>) with different length of setae in large impression and shallow posterior emargination; sternite IX (<xref ref-type="fig" rid="F4">Fig. 4H</xref>) almost asymmetric; aedeagus (<xref ref-type="fig" rid="F4">Fig. 4I, 4J</xref>) with short ventral process and dorsal sclerite.<!--PageBreak-->
                    </p><p>Female. Posterior margin of tergite VIII (<xref ref-type="fig" rid="F4">Fig. 4A</xref>) slightly convex; sternite VIII (<xref ref-type="fig" rid="F4">Fig. 4B</xref>) longer than that of male, posterior margin distinctly pointed in the middle; tergite IX (<xref ref-type="fig" rid="F4">Fig. 4C</xref>) narrowly separated from X (<xref ref-type="fig" rid="F4">Fig. 4C</xref>) and with moderately slender lateral processes.
                    </p></tp:treatment-sec><tp:treatment-sec sec-type="Distribution"><title>Distribution.</title><p>East China (Zhejiang: Jiulongshan Natural Reserve and Majian Town).</p></tp:treatment-sec><tp:treatment-sec sec-type="Etymology"><title>Etymology.</title><p>The species is named after Tie-Xiong Zhao, collector of the type series, a 12-year-old boy who is most enthusiastic about collecting beetles.</p></tp:treatment-sec><tp:treatment-sec sec-type="Remarks"><title>Remarks.</title><p>From other <italic><tp:taxon-name>Lathrobium</tp:taxon-name></italic> species of the Jiulongshan N. R., <italic><tp:taxon-name>Lathrobium zhaotiexiongi</tp:taxon-name></italic> is readily separated by the male sternite VII having setae of variable length surrounding the posterior emargination and the male sternite VIII having setae of variable length in the postero-median impression.
                    </p><fig id="F4" position="float" orientation="portrait"><label>Figure 4.</label><caption><p><italic><tp:taxon-name>Lathrobium zhaotiexiongi</tp:taxon-name></italic>. <bold>A</bold> female tergite VIII<bold>B</bold> female sternite VIII <bold>C</bold> male sternite V<bold>D</bold> male sternite VI <bold>E</bold> female tergites IX–X <bold>F</bold> male sternite VIII <bold>G</bold> male sternite VII <bold>H</bold> male sternite IX  <bold>I</bold> aedeagus in lateral view <bold>J</bold> aedeagus in ventral view. Scales: 0.5 mm.</p></caption><graphic xmlns:xlink="http://www.w3.org/1999/xlink" xlink:href="ZooKeys-184-057-g004.jpg" position="float" orientation="portrait" xlink:type="simple"/></fig><fig id="F5" position="float" orientation="portrait"><label>Figure 5.</label><caption><p>Distribution of the <italic><tp:taxon-name>Lathrobium</tp:taxon-name></italic> species in Zhejiang. <bold>1</bold> <italic><tp:taxon-name>Lathrobium imadatei</tp:taxon-name></italic> Watanabe &amp; Luo <bold>2</bold> <italic><tp:taxon-name>Lathrobium tamurai</tp:taxon-name></italic> Watanabe &amp; Luo <bold>3</bold> <italic><tp:taxon-name>Lathrobium cooteri</tp:taxon-name></italic> Watanabe <bold>4</bold> <italic><tp:taxon-name>Lathrobium rougemonti</tp:taxon-name></italic> Watanabe <bold>5</bold> <italic><tp:taxon-name>Lathrobium tianmushanense</tp:taxon-name></italic> Watanabe <bold>6</bold> <italic><tp:taxon-name>Lathrobium lingae</tp:taxon-name></italic> Peng, Li &amp; Zhao <bold>7</bold> <italic><tp:taxon-name>Lathrobium longwangshanense</tp:taxon-name></italic> Peng, Li &amp; Zhao <bold>8</bold> <italic><tp:taxon-name>Lathrobium uncum</tp:taxon-name></italic> Peng, Li &amp; Zhao <bold>9</bold> <italic><tp:taxon-name>Lathrobium jiulongshanense</tp:taxon-name></italic> sp. n<bold>.</bold> <bold>10</bold> <italic><tp:taxon-name>Lathrobium sheni</tp:taxon-name></italic> sp. n. <bold>11</bold> <italic><tp:taxon-name>Lathrobium zhaotiexiongi</tp:taxon-name></italic> sp. n.</p></caption><graphic xmlns:xlink="http://www.w3.org/1999/xlink" xlink:href="ZooKeys-184-057-g005.jpg" position="float" orientation="portrait" xlink:type="simple"/></fig><sec sec-type="Key to the Lathrobium species of Zhejiang Province"><title>Key to the <italic><tp:taxon-name>Lathrobium</tp:taxon-name></italic> species of Zhejiang Province
                        </title><table-wrap content-type="key" position="anchor" orientation="portrait"><table><tbody><tr><td rowspan="1" colspan="1">1</td><td rowspan="1" colspan="1">Length of body no more than 8.0 mm</td><td rowspan="1" colspan="1">2</td></tr><tr><td rowspan="1" colspan="1">–</td><td rowspan="1" colspan="1">Length of body larger than 8.5 mm</td><td rowspan="1" colspan="1">6</td></tr><tr><td rowspan="1" colspan="1">2</td><td rowspan="1" colspan="1">Male sternite VIII with symmetric emargination in posterior portion</td><td rowspan="1" colspan="1">3</td></tr><tr><td rowspan="1" colspan="1">–</td><td rowspan="1" colspan="1">Male sternite VIII with asymmetric emargination in posterior portion</td><td rowspan="1" colspan="1">5</td></tr><tr><td rowspan="1" colspan="1">3</td><td rowspan="1" colspan="1">Male sternite VII lacking short darkish setae; male sternite VIII (<xref ref-type="fig" rid="F3">Fig. 3E</xref>) with two rows of long setae; BL 6.12–7.51
                                        </td><td rowspan="1" colspan="1"><italic><tp:taxon-name>Lathrobium sheni</tp:taxon-name></italic> sp. n.
                                        </td></tr><tr><td rowspan="1" colspan="1">–</td><td rowspan="1" colspan="1">Male sternite VII with short darkish setae; chaetotaxy of male sternite VIII different</td><td rowspan="1" colspan="1">4</td></tr><tr><td rowspan="1" colspan="1">4</td><td rowspan="1" colspan="1">Male sternite VIII with sparse modified setae in shallow impression; aedeagus with hook-shaped ventral process. BL 5.35–5.93</td><td rowspan="1" colspan="1"><italic><tp:taxon-name>Lathrobium uncum</tp:taxon-name></italic> Peng, Li &amp; Zhao
                                        </td></tr><tr><td rowspan="1" colspan="1">–</td><td rowspan="1" colspan="1">Male sternite VIII with dense modified setae in deep impression; aedeagus with long and slender ventral process. BL 6.88</td><td rowspan="1" colspan="1"><italic><tp:taxon-name>Lathrobium lingae</tp:taxon-name></italic> Peng, Li &amp; Zhao
                                        </td></tr><tr><td rowspan="1" colspan="1">5</td><td rowspan="1" colspan="1">Aedeagus with hook-shaped ventral process apically and broad dorsal sclerite. BL 5.90–6.30</td><td rowspan="1" colspan="1"><italic><tp:taxon-name>Lathrobium tamurai</tp:taxon-name></italic> Watanabe &amp; Luo
                                        </td></tr><tr><td rowspan="1" colspan="1">–</td><td rowspan="1" colspan="1">Aedeagus with apically straight ventral process and narrow dorsal sclerite. BL 5.60–6.50</td><td rowspan="1" colspan="1"><italic><tp:taxon-name>Lathrobium rougemonti</tp:taxon-name></italic> Watanabe
                                        </td></tr><tr><td rowspan="1" colspan="1">6</td><td rowspan="1" colspan="1">Male sternite IV (<xref ref-type="fig" rid="F2">Fig. 2D</xref>) with postero-median concavity. BL 8.90–10.08
                                        </td><td rowspan="1" colspan="1"><italic><tp:taxon-name>Lathrobium jiulongshanense</tp:taxon-name></italic> sp. n.
                                        </td></tr><tr><td rowspan="1" colspan="1">–</td><td rowspan="1" colspan="1">Male sternite IV without postero-median concavity</td><td rowspan="1" colspan="1">7</td></tr><tr><td rowspan="1" colspan="1">7</td><td rowspan="1" colspan="1">PL/PW ≥ 1.30; male sternite VI without sexual characters. BL 9.80–10.50</td><td rowspan="1" colspan="1"><italic><tp:taxon-name>Lathrobium cooteri</tp:taxon-name></italic> Watanabe
                                        </td></tr><tr><td rowspan="1" colspan="1">–</td><td rowspan="1" colspan="1">PL/PW ≤ 1.20; male sternite VI with sexual characters</td><td rowspan="1" colspan="1">8</td></tr><tr><td rowspan="1" colspan="1">8</td><td rowspan="1" colspan="1">Male sternite VI with U-shaped posterior impression, aedeagus with short and broad dorsal sclerite. BL 8.70–9.00</td><td rowspan="1" colspan="1"><italic><tp:taxon-name>Lathrobium imadatei</tp:taxon-name></italic> Watanabe &amp; Luo
                                        </td></tr><tr><td rowspan="1" colspan="1">–</td><td rowspan="1" colspan="1">Male sternite VI with rounded postero-median concavity, aedeagus with dorsal sclerite of different shape</td><td rowspan="1" colspan="1">9</td></tr><tr><td rowspan="1" colspan="1">9</td><td rowspan="1" colspan="1">Male sternite VI with tuft of pubescence at concavity; aedeagus with long ventral process. BL 9.56</td><td rowspan="1" colspan="1"><italic><tp:taxon-name>Lathrobium longwangshanense</tp:taxon-name></italic> Peng, Li &amp; Zhao
                                        </td></tr><tr><td rowspan="1" colspan="1">–</td><td rowspan="1" colspan="1">Male sternite VI lacking tuft of pubescence at concavity; aedeagus with short ventral process </td><td rowspan="1" colspan="1">10</td></tr><tr><td rowspan="1" colspan="1">10</td><td rowspan="1" colspan="1">Male sternite VII with distinctly asymmetric emargination in posterior portion; aedeagus (<xref ref-type="fig" rid="F4">Fig. 4E, 4F</xref>) with short dorsal sclerite. Posterior margin of female tergite VIII (<xref ref-type="fig" rid="F4">Fig. 4B</xref>) symmetric. BL 9.90–11.12
                                        </td><td rowspan="1" colspan="1"><italic><tp:taxon-name>Lathrobium zhaotiexiongi</tp:taxon-name></italic> sp. n.
                                        </td></tr><tr><td rowspan="1" colspan="1">–</td><td rowspan="1" colspan="1">Male sternite VII with weak and symmetric emargination in posterior portion; aedeagus with long dorsal sclerite. Posterior margin of female tergite VIII weakly asymmetric. BL 9.40</td><td rowspan="1" colspan="1"><italic><tp:taxon-name>Lathrobium tianmushanense</tp:taxon-name></italic> Watanabe
                                        </td></tr></tbody></table></table-wrap></sec></tp:treatment-sec><tp:treatment-sec><!--Section generated to contain objects referenced in tp:taxon-treatment.--><fig id="F1" position="float" orientation="portrait"><label>Figure 1.</label><caption><p>Male habitus of <italic><tp:taxon-name>Lathrobium</tp:taxon-name></italic> spp., <bold>A</bold> <italic><tp:taxon-name>Lathrobium jiulongshanense</tp:taxon-name></italic> <bold>B</bold> <italic><tp:taxon-name>Lathrobium sheni</tp:taxon-name></italic> <bold>C</bold><italic><tp:taxon-name>Lathrobium zhaotiexiongi</tp:taxon-name></italic>. Scales: 1.0 mm.</p></caption><graphic xmlns:xlink="http://www.w3.org/1999/xlink" xlink:href="ZooKeys-184-057-g001.jpg" position="float" orientation="portrait" xlink:type="simple"/></fig><fig id="F3" position="float" orientation="portrait"><label>Figure 3.</label><caption><p><italic><tp:taxon-name>Lathrobium sheni</tp:taxon-name></italic>. <bold>A</bold> female tergite VIII<bold>B</bold> female sternite VIII <bold>C</bold> female tergites IX–X<bold>D</bold> male sternite VII <bold>E</bold> male sternite VIII <bold>F</bold> male sternite IX <bold>G</bold> aedeagus in lateral view <bold>H</bold> aedeagus in ventral view. Scales: 0.5 mm.</p></caption><graphic xmlns:xlink="http://www.w3.org/1999/xlink" xlink:href="ZooKeys-184-057-g003.jpg" position="float" orientation="portrait" xlink:type="simple"/></fig><fig id="F2" position="float" orientation="portrait"><label>Figure 2.</label><caption><p><italic><tp:taxon-name>Lathrobium jiulongshanense</tp:taxon-name></italic>. <bold>A</bold> female tergite VIII<bold>B</bold> female sternite VIII <bold>C</bold> female tergites IX–X<bold>D</bold> male sternite IV <bold>E</bold> male sternite V <bold>F</bold> male sternite VI <bold>G</bold> male sternite IX <bold>H</bold> male sternite VII  <bold>I</bold> male sternite VIII <bold>J</bold> aedeagus in lateral view <bold>K</bold> aedeagus in ventral view. Scales: 0.5 mm.</p></caption><graphic xmlns:xlink="http://www.w3.org/1999/xlink" xlink:href="ZooKeys-184-057-g002.jpg" position="float" orientation="portrait" xlink:type="simple"/></fig></tp:treatment-sec></tp:taxon-treatment>
